# Supplementary material for: Qishiwei Zhenzhu Pills Protect Against Cerebral Ischemia via the P53/Cytochrome C/Apoptotic Protease Activating Factor 1‐Mediated Mitochondrial Apoptosis Pathway
Source: CNS Neurosci Ther. 2025 Jun 26;31(6):e70476. doi: 10.1111/cns.70476 (PMC12198660; doi:10.1111/cns.70476)
Supplement: Supplementary file 1 — Data S1. [file CNS-31-e70476-s001.zip › Supplemental Files/WB quantitative statistics tables.xlsx]

## Sheet: WB raw data statistics
β-Actin	Sham operation group	Model group	Nimodipine control group	Qishiwei Zhenzhu pills low dose group	Qishiwei Zhenzhu pills medium dose	Qishiwei Zhenzhu pills high dose group
1	82395	85860	94111	77662	71261	71382
2	73809	38739	44517	55547	79715	54170
3	66653	51844	61708	69354	69354	76258
4	55164	44613	69019	63501	62086	69903
5	97706	92083	82259	77178	65289	77562
6	61480	60434	79848	43703	43061	57798
7	48243	33738	54142	34956	51858	62024
8	70063	78125	62041	72367	52397	69491
9	70410	55213	74390	26914	43633	73586
10	69516	58214	40292	26997	56256	76449
	69543.9	59886.3	66232.7	54817.9	59491	68862.3
P53	Sham operation group	Compared with internal reference	Homogenization (compared with the mean of the sham control group)	Model group	Compared with internal reference	Homogenization (compared with the mean of the sham control group)	Nimodipine control group	Compared with internal reference	Homogenization (compared with the mean of the sham control group)	Qishiwei Zhenzhu pills low dose group	Compared with internal reference	Homogenization (compared with the mean of the sham control group)	Qishiwei Zhenzhu pills medium dose	Compared with internal reference	Homogenization (compared with the mean of the sham control group)	Qishiwei Zhenzhu pills high dose group	Compared with internal reference	Homogenization (compared with the mean of the sham control group)
1	45533	0.552618	1.18438	37509	0.436862	0.936289	20828	0.221313	0.474321	33968	0.437383	0.937404	59222	0.831058	1.78113	50066	0.701381	1.50321
2	25480	0.345215	0.73987	33723	0.870518	1.86571	61828	1.38886	2.97663	40936	0.736961	1.57947	73548	0.922637	1.97741	70514	1.30172	2.78986
3	31541	0.473212	1.01419	44014	0.84897	1.81952	31312	0.507422	1.08751	18257	0.263244	0.564187	52263	0.753569	1.61506	44052	0.577671	1.23807
4	11005	0.199496	0.427563	110234	2.47089	5.29565	18706	0.271027	0.580868	24772	0.390104	0.836076	101677	1.63768	3.5099	86613	1.23905	2.65554
5	40728	0.416842	0.893382	76025	0.825614	1.76947	17337	0.210761	0.451706	15513	0.201003	0.430792	76562	1.17266	2.51327	93314	1.20309	2.57848
6	11371	0.184954	0.396397	39395	0.651868	1.39709	15629	0.195734	0.419501	24946	0.570807	1.22336	67770	1.57381	3.37302	24044	0.416001	0.891578
7	30297	0.628008	1.34596	28168	0.834904	1.78938	15305	0.282683	0.605849	8589	0.245709	0.526607	29607	0.570924	1.22361	38488	0.620534	1.32994
8	33416	0.476942	1.02219	63936	0.818381	1.75397	65850	1.06139	2.2748	51460	0.711098	1.52403	58207	1.11088	2.38086	52550	0.756213	1.62073
9	35598	0.505582	1.08357	59307	1.07415	2.30213	35655	0.479298	1.02724	37594	1.39682	2.99368	9776	0.224051	0.480188	59982	0.815128	1.74699
10	61384	0.88302	1.8925	76291	1.31053	2.80874	38860	0.964459	2.06704	48940	1.81279	3.88521	65728	1.16837	2.50407	70545	0.922772	1.9777
AVERAGE	32635.3	0.466589	1	56860.2	1.01427	2.17379	32131	0.558296	1.19655	30497.5	0.676592	1.45008	59436	0.996565	2.13585	59016.8	0.855355	1.83321
STDEV	15076.2	0.204507	0.438301	25501.1	0.560948	1.20223	18736.6	0.427008	0.915169	14410.1	0.532051	1.1403	25374.3	0.433038	0.928093	21587.7	0.304112	0.651778
TTEST（2,2）	0.0186429	0.00953061	0.00953061	——	——	——	0.0236802	0.0557243	0.0557243	0.0107203	0.184137	0.184137	0.823425	0.937904	0.937904	0.840555	0.4412	0.4412
TTEST(2,3)	0.0210045	0.0140077	0.0140077	——	——	——	0.0246797	0.0568048	0.0568048	0.0127904	0.184183	0.184183	0.823425	0.93796	0.93796	0.840617	0.444203	0.444203
CytC	Sham operation group	Compared with internal reference	Homogenization (compared with the mean of the sham control group)	Model group	Compared with internal reference	Homogenization (compared with the mean of the sham control group)	Nimodipine control group	Compared with internal reference	Homogenization (compared with the mean of the sham control group)	Qishiwei Zhenzhu pills low dose group	Compared with internal reference	Homogenization (compared with the mean of the sham control group)	Qishiwei Zhenzhu pills medium dose	Compared with internal reference	Homogenization (compared with the mean of the sham control group)	Qishiwei Zhenzhu pills high dose group	Compared with internal reference	Homogenization (compared with the mean of the sham control group)
1	125528	1.52349	1.09396	156223	1.81951	1.30652	140803	1.49614	1.07432	98781	1.27193	0.913326	120854	1.69593	1.21778	117257	1.64267	1.17954
2	73743	0.999106	0.717418	102690	2.65082	1.90345	99414	2.23317	1.60355	57831	1.04112	0.747586	71450	0.896318	0.64361	88666	1.63681	1.17533
3	136471	2.04748	1.47022	203679	3.92869	2.82104	133919	2.1702	1.55834	111918	1.61372	1.15875	100760	1.45284	1.04322	77947	1.02215	0.733964
4	66112	1.19846	0.860568	130128	2.91682	2.09445	54990	0.796737	0.572105	85186	1.34149	0.963271	48320	0.778275	0.558849	88556	1.26684	0.909668
5	55216	0.565124	0.405793	109222	1.18613	0.85171	31257	0.379983	0.27285	60900	0.789085	0.566611	10320	0.158066	0.113501	56834	0.732756	0.526163
6	76659	1.24689	0.895344	125034	2.06893	1.48562	107968	1.35217	0.970939	51198	1.1715	0.841206	51763	1.20209	0.86317	37250	0.644486	0.46278
7	79850	1.65516	1.18851	47991	1.42246	1.02141	28387	0.524306	0.376484	79626	2.27789	1.63566	82167	1.58446	1.13774	70956	1.14401	0.821467
8	160074	2.28472	1.64056	166698	2.13373	1.53215	145964	2.3527	1.68938	102070	1.41045	1.01279	110705	2.11281	1.51713	116652	1.67866	1.20538
9	92112	1.30822	0.939383	89694	1.62451	1.1665	79409	1.06747	0.766507	83416	3.09935	2.22552	19447	0.445695	0.320036	101143	1.37449	0.986964
10	76311	1.09775	0.788249	71074	1.22091	0.876686	32500	0.806612	0.579196	89588	3.31844	2.38284	53496	0.950939	0.682831	48739	0.637536	0.457789
AVERAGE	94207.6	1.39264	1	120243	2.09725	1.50595	85461.1	1.31795	0.946367	82051.4	1.7335	1.24476	66928.2	1.12774	0.809787	80400	1.17804	0.845904
STDEV	34436.5	0.505893	0.363261	46590	0.862072	0.61902	46831	0.728249	0.522927	20091.3	0.872197	0.62629	37174.2	0.598648	0.429865	27391.5	0.411503	0.295484
TTEST（2,2）	0.172379	0.0387811	0.0387811	——	——	——	0.113213	0.0424595	0.0424595	0.0285534	0.360668	0.360668	0.0111309	0.00911939	0.00911939	0.0315603	0.00699895	0.00699895
TTEST(2,3)	0.173829	0.0420345	0.0420345	——	——	——	0.113213	0.0428508	0.0428508	0.0343746	0.360669	0.360669	0.0115104	0.0099717	0.0099717	0.034562	0.00949978	0.00949978
Apaf-1	Sham operation group	Compared with internal reference	Homogenization (compared with the mean of the sham control group)	Model group	Compared with internal reference	Homogenization (compared with the mean of the sham control group)	Nimodipine control group	Compared with internal reference	Homogenization (compared with the mean of the sham control group)	Qishiwei Zhenzhu pills low dose group	Compared with internal reference	Homogenization (compared with the mean of the sham control group)	Qishiwei Zhenzhu pills medium dose	Compared with internal reference	Homogenization (compared with the mean of the sham control group)	Qishiwei Zhenzhu pills high dose group	Compared with internal reference	Homogenization (compared with the mean of the sham control group)
1	27264	0.330894	0.874668	48243	0.56188	1.48524	9702	0.103091	0.272506	21822	0.280987	0.742746	59173	0.83037	2.19496	47890	0.670897	1.77342
2	30348	0.411169	1.08686	61392	1.58476	4.18907	48667	1.09322	2.88977	23575	0.424415	1.12188	71233	0.893596	2.36209	42846	0.790954	2.09077
3	47119	0.70693	1.86866	69798	1.34631	3.55876	17775	0.28805	0.761417	12315	0.177567	0.469372	14565	0.21001	0.555128	35370	0.46382	1.22604
4	23066	0.418135	1.10528	35261	0.790375	2.08924	7857	0.113838	0.300914	4126	0.0649754	0.171753	32937	0.530506	1.40231	22475	0.321517	0.849881
5	43955	0.44987	1.18916	89879	0.976065	2.58008	17847	0.216961	0.573504	14433	0.187009	0.494331	8242	0.126239	0.333693	5329	0.0687063	0.181615
6	12712	0.206766	0.546556	59302	0.981269	2.59384	4330	0.054228	0.143344	13310	0.304556	0.805047	19299	0.448178	1.18469	5011	0.0866985	0.229174
7	22877	0.474204	1.25349	43115	1.27794	3.37803	6655	0.122918	0.324914	7162	0.204886	0.541586	6432	0.124031	0.327857	39777	0.641316	1.69522
8	2464	0.0351683	0.0929622	27300	0.34944	0.923692	3106	0.0500637	0.132336	17270	0.238645	0.630821	32262	0.615722	1.62757	11450	0.16477	0.435543
9	36458	0.517796	1.36871	14147	0.256226	0.677294	10109	0.135892	0.35921	21423	0.79598	2.10405	2856	0.065455	0.173021	73363	0.99697	2.63534
10	16138	0.232148	0.613648	9281	0.159429	0.421426	6650	0.165045	0.436272	19509	0.722636	1.91018	6778	0.120485	0.318484	5985	0.0782875	0.206941
AVERAGE	26240.1	0.378308	1	45771.8	0.828369	2.18967	13269.8	0.234331	0.619418	15494.5	0.340166	0.899176	25377.7	0.396459	1.04798	28949.6	0.428394	1.13239
STDEV	13919.7	0.187147	0.494694	25268.2	0.490391	1.29628	13404.1	0.310183	0.819921	6450.05	0.240405	0.635474	23591.4	0.311246	0.822733	22826.3	0.334955	0.885403
TTEST（2,2）	0.0462111	0.0142989	0.0142989	——	——	——	0.00207793	0.00457064	0.00457064	0.00174627	0.0111762	0.0111762	0.078484	0.0302869	0.0302869	0.135645	0.0472404	0.0472404
TTEST(2,3)	0.0503513	0.0194493	0.0194493	——	——	——	0.00303302	0.00544267	0.00544267	0.00418917	0.0141987	0.0141987	0.0785614	0.0325451	0.0325451	0.135822	0.0491649	0.0491649
AIF	Sham operation group	Compared with internal reference	Homogenization (compared with the mean of the sham control group)	Model group	Compared with internal reference	Homogenization (compared with the mean of the sham control group)	Nimodipine control group	Compared with internal reference	Homogenization (compared with the mean of the sham control group)	Qishiwei Zhenzhu pills low dose group	Compared with internal reference	Homogenization (compared with the mean of the sham control group)	Qishiwei Zhenzhu pills medium dose	Compared with internal reference	Homogenization (compared with the mean of the sham control group)	Qishiwei Zhenzhu pills high dose group	Compared with internal reference	Homogenization (compared with the mean of the sham control group)
1	95948	1.16449	0.889093	84357	0.982495	0.75014	65395	0.694871	0.530538	70188	0.903762	0.690028	71978	1.01006	0.771188	79718	1.11678	0.852668
2	173144	2.34584	1.79106	210831	5.44234	4.15526	147290	3.30862	2.52615	107634	1.93771	1.47945	122851	1.54113	1.17666	101469	1.87316	1.43017
3	130330	1.95535	1.49292	140069	2.70174	2.06279	76784	1.24431	0.950039	80121	1.15525	0.882038	78093	1.12601	0.859712	91388	1.19841	0.914989
4	73417	1.33089	1.01614	84444	1.89281	1.44517	82221	1.19128	0.90955	71438	1.12499	0.858936	87616	1.4112	1.07746	104952	1.50139	1.14632
5	67264	0.688433	0.525622	91603	0.994787	0.759526	65134	0.791816	0.604556	47833	0.619775	0.473202	56360	0.863239	0.659088	75953	0.979255	0.747667
6	79201	1.28824	0.983579	87350	1.44538	1.10355	43451	0.544171	0.415478	37236	0.852024	0.650525	78842	1.83094	1.39793	58566	1.01329	0.773651
7	36976	0.766453	0.585191	51014	1.51206	1.15447	35515	0.65596	0.500829	54855	1.56926	1.19814	43148	0.832041	0.635268	51117	0.824149	0.629242
8	13173	0.188016	0.143552	23045	0.294976	0.225216	7746	0.124853	0.0953259	57424	0.793511	0.60585	50250	0.959024	0.732221	46795	0.673397	0.514142
9	145054	2.06013	1.57292	156654	2.83727	2.16627	130776	1.75798	1.34223	139520	5.18392	3.95795	130094	2.98155	2.27643	164633	2.23729	1.70818
10	91041	1.30964	0.999918	108715	1.86751	1.42585	93849	2.32922	1.77837	128809	4.77123	3.64286	78491	1.39525	1.06528	82622	1.08075	0.825156
AVERAGE	90554.8	1.30975	1	103808	1.99714	1.52483	74816.1	1.26431	0.965307	79505.8	1.89114	1.4439	79772.3	1.39504	1.06512	85721.3	1.24979	0.954219
STDEV	48564.1	0.667904	0.509948	53819.2	1.43646	1.09674	42182.4	0.960165	0.733092	34739	1.6749	1.27879	28434.5	0.644559	0.492124	34104.7	0.485166	0.370427
TTEST（2,2）	0.570325	0.18687	0.18687	——	——	——	0.196677	0.196523	0.196523	0.245799	0.880951	0.880951	0.227765	0.242189	0.242189	0.381208	0.136466	0.136466
TTEST(2,3)	0.570399	0.193729	0.193729	——	——	——	0.197614	0.19892	0.19892	0.248389	0.88099	0.88099	0.232743	0.248951	0.248951	0.383334	0.147278	0.147278
Bcl-XL	Sham operation group	Compared with internal reference	Homogenization (compared with the mean of the sham control group)	Model group	Compared with internal reference	Homogenization (compared with the mean of the sham control group)	Nimodipine control group	Compared with internal reference	Homogenization (compared with the mean of the sham control group)	Qishiwei Zhenzhu pills low dose group	Compared with internal reference	Homogenization (compared with the mean of the sham control group)	Qishiwei Zhenzhu pills medium dose	Compared with internal reference	Homogenization (compared with the mean of the sham control group)	Qishiwei Zhenzhu pills high dose group	Compared with internal reference	Homogenization (compared with the mean of the sham control group)
1	85609	1.03901	0.733596	77772	0.9058	0.639545	68624	0.729181	0.514842	62229	0.80128	0.565748	67836	0.951937	0.67212	60577	0.848631	0.59918
2	55709	0.754772	0.532911	42398	1.09445	0.772744	49173	1.10459	0.779901	38424	0.691739	0.488405	46763	0.586627	0.414191	23392	0.431826	0.304893
3	131982	1.98014	1.39808	82113	1.58385	1.11828	121706	1.97229	1.39254	139792	2.01563	1.42315	106007	1.52849	1.0792	103503	1.35727	0.95831
4	145547	2.63844	1.86288	78040	1.74927	1.23508	112386	1.62833	1.14969	105899	1.66767	1.17747	107501	1.73149	1.22252	105570	1.51024	1.06631
5	95867	0.981178	0.692766	97895	1.06312	0.750619	66959	0.814002	0.57473	70821	0.917632	0.647898	43286	0.662991	0.468108	77123	0.99434	0.702059
6	90316	1.46903	1.03722	85577	1.41604	0.999802	89272	1.11802	0.789386	90787	2.07736	1.46673	110871	2.57474	1.81791	96147	1.6635	1.17452
7	45830	0.949982	0.67074	35146	1.04173	0.735521	39803	0.735159	0.519063	68314	1.95429	1.37983	46988	0.90609	0.639749	63501	1.02381	0.722868
8	83569	1.19277	0.842161	42327	0.541786	0.38253	85901	1.38458	0.977592	79358	1.0966	0.774263	67670	1.29149	0.91186	73398	1.05622	0.745751
9	138558	1.96787	1.38943	81903	1.4834	1.04736	115611	1.55412	1.09729	140764	5.23014	3.69277	122743	2.81308	1.98619	153022	2.0795	1.46824
10	82725	1.19001	0.840215	49271	0.846377	0.597589	80132	1.98878	1.40419	36234	1.34215	0.947631	47274	0.840337	0.593324	67037	0.876885	0.619129
AVERAGE	95571.2	1.41632	1	67244.2	1.17258	0.827907	82956.7	1.30291	0.919924	83262.2	1.77945	1.25639	76693.9	1.38873	0.980517	82327	1.18422	0.836126
STDEV	33616.1	0.596888	0.421436	22436.2	0.375393	0.265048	27799.6	0.478216	0.337647	36710.7	1.31804	0.930608	31652.2	0.780056	0.550763	34671.2	0.473616	0.334399
TTEST（2,2）	0.039784	0.288763	0.288763	——	——	——	0.181222	0.506468	0.506468	0.254398	0.178417	0.178417	0.451161	0.440063	0.440063	0.263218	0.952101	0.952101
TTEST(2,3)	0.0418091	0.291419	0.291419	——	——	——	0.181966	0.506948	0.506948	0.257528	0.190399	0.190399	0.452242	0.443995	0.443995	0.265708	0.952136	0.952136
NDRG4	Sham operation group	Compared with internal reference	Homogenization (compared with the mean of the sham control group)	Model group	Compared with internal reference	Homogenization (compared with the mean of the sham control group)	Nimodipine control group	Compared with internal reference	Homogenization (compared with the mean of the sham control group)	Qishiwei Zhenzhu pills low dose group	Compared with internal reference	Homogenization (compared with the mean of the sham control group)	Qishiwei Zhenzhu pills medium dose	Compared with internal reference	Homogenization (compared with the mean of the sham control group)	Qishiwei Zhenzhu pills high dose group	Compared with internal reference	Homogenization (compared with the mean of the sham control group)
1	182236	2.21174	0.901068	98850	1.15129	0.46904	140319	1.49099	0.607436	172001	2.21474	0.902291	152470	2.1396	0.87168	165591	2.31979	0.945088
2	187216	2.53649	1.03338	99774	2.57554	1.04928	159746	3.58843	1.46194	135515	2.43965	0.993919	285054	3.57591	1.45684	225360	4.16024	1.69489
3	125327	1.88029	0.766036	82267	1.58682	0.646475	294946	4.7797	1.94727	290085	4.18267	1.70403	241408	3.48081	1.41809	339506	4.45207	1.81379
4	272701	4.94346	2.01398	91619	2.05364	0.836659	178213	2.58209	1.05195	186652	2.93936	1.1975	175156	2.82118	1.14936	151772	2.17118	0.884546
5	198425	2.03084	0.82737	124091	1.3476	0.549016	205416	2.49719	1.01736	169019	2.18999	0.892209	162820	2.49384	1.016	227867	2.93787	1.1969
6	163047	2.65203	1.08045	65520	1.08416	0.441689	149676	1.87451	0.763682	67067	1.53461	0.625204	122839	2.85267	1.16219	132282	2.2887	0.932422
7	134785	2.79388	1.13823	93368	2.76744	1.12747	227287	4.19798	1.71027	116060	3.32017	1.35265	136825	2.63846	1.07491	153506	2.47495	1.0083
8	125477	1.79092	0.729625	70955	0.908224	0.370013	143918	2.31972	0.945063	78284	1.08176	0.440714	104788	1.99989	0.81476	125459	1.8054	0.735525
9	87651	1.24487	0.507162	76540	1.38627	0.56477	200377	2.6936	1.09738	51096	1.89849	0.773451	44409	1.01778	0.414649	77020	1.04667	0.426415
10	171093	2.4612	1.0027	82816	1.42261	0.579577	107401	2.66557	1.08596	92454	3.4246	1.39519	146822	2.60989	1.06328	103940	1.3596	0.553905
AVERAGE	164796	2.45457	1	88580	1.62836	0.663399	180730	2.86898	1.16883	135823	2.5226	1.02772	157259	2.563	1.04418	170230	2.50164	1.01918
STDEV	51185.6	0.990375	0.403482	16945.7	0.6324	0.257642	53732.4	1.0229	0.416732	71708.9	0.944763	0.384899	67483.6	0.739044	0.301089	76146.5	1.09746	0.447107
TTEST（2,2）	0.000295919	0.0392272	0.0392272	——	——	——	6.4063e-05	0.00432707	0.00432707	0.0576775	0.0229012	0.0229012	0.00589667	0.0070659	0.0070659	0.00389544	0.0427555	0.0427555
TTEST(2,3)	0.000957567	0.0416531	0.0416531	——	——	——	0.00032887	0.00524873	0.00524873	0.0700874	0.0245098	0.0245098	0.0106859	0.00720786	0.00720786	0.00799879	0.0463102	0.0463102

## Sheet: WB statistical results
The expression of mitochondrial apoptosis related factors in brain tissue of rats in each experimental group（n=10，x±s）
Groups	Dosage（mg/kg/d）	P53	CytC	Apaf-1	AIF	Bcl-XL	NDRG4
Sham operation group	——	1.0000±0.4383**	1.0000±0.3632*	1.0000±0.4947*	1.0000±0.5099	1.0000±0.4214	1.0000±0.4035*
Model group	——	2.1738±1.2022	1.5060±0.6190	2.1897±1.2963	1.5248±1.0967	0.8279±0.2650	0.6634±0.2576
Nimodipine control group	30	1.1965±0.9152	0.9464±0.5229*	0.6194±0.8199**	0.9653±0.7331	0.9199±0.3376	1.1688±0.4167**
Qishiwei Zhenzhu pills low dose group	33.34	1.4501±1.1403	1.2448±0.6263	0.8992±0.6355*	1.4439±1.2788	1.2564±0.9306	1.0277±0.3849*
Qishiwei Zhenzhu pills medium dose	66.68	2.1359±0.9281	0.8098±0.4299**	1.0480±0.8227*	1.0651±0.4921	0.9805±0.5508	1.0441±0.3011**
Qishiwei Zhenzhu pills high dose group	133.36	1.8332±0.6518	0.8459±0.2955**	1.1324±0.8854*	0.9542±0.3704	0.8361±0.3344	1.0192±0.4471*
Note: Compared with the model control group, * P < 0.05, * * P < 0.01.
Groups	Numbering	P53	CytC	Apaf-1	AIF	Bcl-XL	NDRG4
Sham operation group	1	1.18438	1.09396	0.874668	0.889093	0.733596	0.901068
	2	0.73987	0.717418	1.08686	1.79106	0.532911	1.03338
	3	1.01419	1.47022	1.86866	1.49292	1.39808	0.766036
	4	0.427563	0.860568	1.10528	1.01614	1.86288	2.01398
	5	0.893382	0.405793	1.18916	0.525622	0.692766	0.82737
	6	0.396397	0.895344	0.546556	0.983579	1.03722	1.08045
	7	1.34596	1.18851	1.25349	0.585191	0.67074	1.13823
	8	1.02219	1.64056	0.0929622	0.143552	0.842161	0.729625
	9	1.08357	0.939383	1.36871	1.57292	1.38943	0.507162
	10	1.8925	0.788249	0.613648	0.999918	0.840215	1.0027
	AVERAGE	1	1	1	1	1	1
	STDEV	0.438301	0.363261	0.494694	0.509948	0.421436	0.403482
	TTEST（2,2）	0.00953061	0.0387811	0.0142989	0.18687	0.288763	0.0392272
	TTEST(2,3)	0.0140077	0.0420345	0.0194493	0.193729	0.291419	0.0416531
Model group	1	0.936289	1.30652	1.48524	0.75014	0.639545	0.46904
	2	1.86571	1.90345	4.18907	4.15526	0.772744	1.04928
	3	1.81952	2.82104	3.55876	2.06279	1.11828	0.646475
	4	5.29565	2.09445	2.08924	1.44517	1.23508	0.836659
	5	1.76947	0.85171	2.58008	0.759526	0.750619	0.549016
	6	1.39709	1.48562	2.59384	1.10355	0.999802	0.441689
	7	1.78938	1.02141	3.37803	1.15447	0.735521	1.12747
	8	1.75397	1.53215	0.923692	0.225216	0.38253	0.370013
	9	2.30213	1.1665	0.677294	2.16627	1.04736	0.56477
	10	2.80874	0.876686	0.421426	1.42585	0.597589	0.579577
	AVERAGE	2.17379	1.50595	2.18967	1.52483	0.827907	0.663399
	STDEV	1.20223	0.61902	1.29628	1.09674	0.265048	0.257642
	TTEST（2,2）	——	——	——	——	——	——
	TTEST(2,3)	——	——	——	——	——	——
Nimodipine control group	1	0.474321	1.07432	0.272506	0.530538	0.514842	0.607436
	2	2.97663	1.60355	2.88977	2.52615	0.779901	1.46194
	3	1.08751	1.55834	0.761417	0.950039	1.39254	1.94727
	4	0.580868	0.572105	0.300914	0.90955	1.14969	1.05195
	5	0.451706	0.27285	0.573504	0.604556	0.57473	1.01736
	6	0.419501	0.970939	0.143344	0.415478	0.789386	0.763682
	7	0.605849	0.376484	0.324914	0.500829	0.519063	1.71027
	8	2.2748	1.68938	0.132336	0.0953259	0.977592	0.945063
	9	1.02724	0.766507	0.35921	1.34223	1.09729	1.09738
	10	2.06704	0.579196	0.436272	1.77837	1.40419	1.08596
	AVERAGE	1.19655	0.946367	0.619418	0.965307	0.919924	1.16883
	STDEV	0.915169	0.522927	0.819921	0.733092	0.337647	0.416732
	TTEST（2,2）	0.0557243	0.0424595	0.00457064	0.196523	0.506468	0.00432707
	TTEST(2,3)	0.0568048	0.0428508	0.00544267	0.19892	0.506948	0.00524873
Qishiwei Zhenzhu pills low dose group	1	0.937404	0.913326	0.742746	0.690028	0.565748	0.902291
	2	1.57947	0.747586	1.12188	1.47945	0.488405	0.993919
	3	0.564187	1.15875	0.469372	0.882038	1.42315	1.70403
	4	0.836076	0.963271	0.171753	0.858936	1.17747	1.1975
	5	0.430792	0.566611	0.494331	0.473202	0.647898	0.892209
	6	1.22336	0.841206	0.805047	0.650525	1.46673	0.625204
	7	0.526607	1.63566	0.541586	1.19814	1.37983	1.35265
	8	1.52403	1.01279	0.630821	0.60585	0.774263	0.440714
	9	2.99368	2.22552	2.10405	3.95795	3.69277	0.773451
	10	3.88521	2.38284	1.91018	3.64286	0.947631	1.39519
	AVERAGE	1.45008	1.24476	0.899176	1.4439	1.25639	1.02772
	STDEV	1.1403	0.62629	0.635474	1.27879	0.930608	0.384899
	TTEST（2,2）	0.184137	0.360668	0.0111762	0.880951	0.178417	0.0229012
	TTEST(2,3)	0.184183	0.360669	0.0141987	0.88099	0.190399	0.0245098
Qishiwei Zhenzhu pills medium dose	1	1.78113	1.21778	2.19496	0.771188	0.67212	0.87168
	2	1.97741	0.64361	2.36209	1.17666	0.414191	1.45684
	3	1.61506	1.04322	0.555128	0.859712	1.0792	1.41809
	4	3.5099	0.558849	1.40231	1.07746	1.22252	1.14936
	5	2.51327	0.113501	0.333693	0.659088	0.468108	1.016
	6	3.37302	0.86317	1.18469	1.39793	1.81791	1.16219
	7	1.22361	1.13774	0.327857	0.635268	0.639749	1.07491
	8	2.38086	1.51713	1.62757	0.732221	0.91186	0.81476
	9	0.480188	0.320036	0.173021	2.27643	1.98619	0.414649
	10	2.50407	0.682831	0.318484	1.06528	0.593324	1.06328
	AVERAGE	2.13585	0.809787	1.04798	1.06512	0.980517	1.04418
	STDEV	0.928093	0.429865	0.822733	0.492124	0.550763	0.301089
	TTEST（2,2）	0.937904	0.00911939	0.0302869	0.242189	0.440063	0.0070659
	TTEST(2,3)	0.93796	0.0099717	0.0325451	0.248951	0.443995	0.00720786
Qishiwei Zhenzhu pills high dose group	1	1.50321	1.17954	1.77342	0.852668	0.59918	0.945088
	2	2.78986	1.17533	2.09077	1.43017	0.304893	1.69489
	3	1.23807	0.733964	1.22604	0.914989	0.95831	1.81379
	4	2.65554	0.909668	0.849881	1.14632	1.06631	0.884546
	5	2.57848	0.526163	0.181615	0.747667	0.702059	1.1969
	6	0.891578	0.46278	0.229174	0.773651	1.17452	0.932422
	7	1.32994	0.821467	1.69522	0.629242	0.722868	1.0083
	8	1.62073	1.20538	0.435543	0.514142	0.745751	0.735525
	9	1.74699	0.986964	2.63534	1.70818	1.46824	0.426415
	10	1.9777	0.457789	0.206941	0.825156	0.619129	0.553905
	AVERAGE	1.83321	0.845904	1.13239	0.954219	0.836126	1.01918
	STDEV	0.651778	0.295484	0.885403	0.370427	0.334399	0.447107
	TTEST（2,2）	0.4412	0.00699895	0.0472404	0.136466	0.952101	0.0427555
	TTEST(2,3)	0.444203	0.00949978	0.0491649	0.147278	0.952136	0.0463102
